# Supplementary material for: The Association of the COVID-19 Pandemic with the Uptake of Colorectal Cancer Screening Varies by Socioeconomic Status in Flanders, Belgium
Source: Cancers (Basel). 2024 Nov 27;16(23):3983. doi: 10.3390/cancers16233983 (PMC11640482; doi:10.3390/cancers16233983)
Supplement: Supplementary file 1 [file cancers-16-03983-s001.zip]

Archive with 1 entries (1 files):
- cancers-3304173-supplementary.pdf
